# Supplementary material for: Exosome Structures Supported by Machine Learning Can Be Used as a Promising Diagnostic Tool
Source: Materials (Basel). 2022 Nov 11;15(22):7967. doi: 10.3390/ma15227967 (PMC9693854; doi:10.3390/ma15227967)
Supplement: Supplementary file 1 [file materials-15-07967-s001.zip]

Archive with 3 entries (3 files):
- Figure S1.pdf
- Video S1.avi
- Video S2.avi
